# Supplementary material for: Proteomic Analysis of Pleural Effusions from COVID-19 Deceased Patients: Enhanced Inflammatory Markers
Source: Diagnostics (Basel). 2022 Nov 14;12(11):2789. doi: 10.3390/diagnostics12112789 (PMC9689825; doi:10.3390/diagnostics12112789)
Supplement: Supplementary file 1 [file diagnostics-12-02789-s001.zip]

Archive with 1 entries (1 files):
- diagnostics-1968835-supplementary.pdf
